# Supplementary material for: Association of CARD14 Single-Nucleotide Polymorphisms with Psoriasis
Source: Int J Mol Sci. 2022 Aug 19;23(16):9336. doi: 10.3390/ijms23169336 (PMC9409305; doi:10.3390/ijms23169336)
Supplement: Supplementary file 1 [file ijms-23-09336-s001.zip]

Archive with 1 entries (1 files):
- ijms-1864134-supplementary.pdf
